# Supplementary material for: Characterization and Pathogenicity of Two Novel PRRSVs Recombined by NADC30-like and NADC34-like Strains in China
Source: Viruses. 2022 Sep 30;14(10):2174. doi: 10.3390/v14102174 (PMC9607012; doi:10.3390/v14102174)
Supplement: Supplementary file 1 [file viruses-14-02174-s001.zip]

Archive with 1 entries (1 files):
- viruses-1935189-supplementary.pdf
